# Supplementary material for: Neural dynamics at successive stages of the ventral visual stream are consistent with hierarchical error signals
Source: eLife. 2018 Nov 28;7:e42870. doi: 10.7554/eLife.42870 (PMC6296785; doi:10.7554/eLife.42870)
Supplement: Source data 1. [file elife-42870-data1.zip]

Archive with 13 entries (10 files):
- Source Data & Model Code/
- Source Data & Model Code/.DS_Store
- __MACOSX/
- __MACOSX/Source Data & Model Code/
- __MACOSX/Source Data & Model Code/._.DS_Store
- Source Data & Model Code/image_data.mat
- Source Data & Model Code/model_code.zip
- __MACOSX/Source Data & Model Code/._model_code.zip
- Source Data & Model Code/neural_data.mat
- __MACOSX/Source Data & Model Code/._neural_data.mat
- Source Data & Model Code/README for image_data.mat & neural_data & model_code.txt
- __MACOSX/Source Data & Model Code/._README for image_data.mat & neural_data & model_code.txt
- __MACOSX/._Source Data & Model Code
