# Supplementary material for: Neural dynamics at successive stages of the ventral visual stream are consistent with hierarchical error signals
Source: eLife. 2018 Nov 28;7:e42870. doi: 10.7554/eLife.42870 (PMC6296785; doi:10.7554/eLife.42870)
Supplement: Source data 1. [file elife-42870-data1.zip › Source Data & Model Code/README for image_data.mat & neural_data & model_code.txt]

README for image_data.mat & neural_data.mat & model_code.zip

Summary: 266 images x 633 neural sites from IT cortex face patch subregions

IMAGE_DATA.MAT contains Matlab structure images
images.im = 1200x1200 pixel images
images.id (internal use)
images.position_horizontal = horizontal position in visual angle (degrees) relative to center of screen
images.position_vertical = vertical position in visual angle (degrees) relative to center of screen
images.size = size in visual angle (degrees) on the screen
images.figures.name = description of image subset used for generating a figure
images.figures.indices = indices of images used in a figure

NEURAL_DATA.MAT contains Matlab structure neurons
neurons.id (internal use)
neurons.monkey: monkey 1 female, monkey 2 male
neurons.hemisphere: 1=right 2=left
neurons.ITcortex_subregion: 1=pIT 2=cIT 3=aIT
neurons.xyz = xray determined position (units are x,y,z = 1.25,1.375, 1.25 mm which corresponded to MRI voxel sizes)
neurons.depth_relative = a normalized measure from 0 to 1 (0=pial surface, 1=gray/white boundary surface)
neurons.psth_trialdata = response for all presentation of an image in 1 ms bins, bin 1 = image onset
neurons.latency_changepoint = latency of response to each image estimated using a changepoint algorithm

MODEL_CODE.ZIP contains Matlab .m file for running dynamical models & Matlab .mat files with example model parameters
nonlinearnet09_dde_distribution.m: code for running delayed linear & nonlinear system of differential equations. See header of file for detailed description of input parameters and outputs.
nonlinearnet09_example_input_output_3layer.mat: example input parameters for best fitting 3-layer model in Figure 5A
nonlinearnet09_example_input_output_2layer.mat: example input parameters for best fitting 2-layer model in Figure 6A
